# Supplementary material for: Clinical and Histopathological Correlates of Endometrial Proliferative Lesions in Perimenopausal Women: A Retrospective Study with Internal Validation of a Risk Model
Source: Clin Pract. 2025 Sep 26;15(10):177. doi: 10.3390/clinpract15100177 (PMC12563367; doi:10.3390/clinpract15100177)
Supplement: Supplementary file 1 [file clinpract-15-00177-s001.zip]

Archive with 1 entries (1 files):
- clinpract-3830073-supplementary.pdf
